# Supplementary material for: Novel prosurvival function of Yip1A in human cervical cancer cells: constitutive activation of the IRE1 and PERK pathways of the unfolded protein response
Source: Cell Death Dis. 2017 Mar 30;8(3):e2718–. doi: 10.1038/cddis.2017.147 (PMC5386543; doi:10.1038/cddis.2017.147)
Supplement: Supplementary Table 1 [file cddis2017147x5.xlsx]

## Sheet: Sheet1
Supplementary Table 1 Primer sequences used for RT-PCR.
Gene	GeneBank Accession No.	Primer	Sequence (5'-3')
Yip1A/YIPF5	NM_001024947.3	Forward	CATCAGTGGGCCAGATGTAC
		Reverse	AGCTTTGTGTTTGGTTTCCC
PERK/EIF2AK3	NM_004836.6	Forward	GGCTGAAAGATGAAAGCACA
		Reverse	TCATGGTCCATTCCTGAGAA
BCL2	NM_000633.2	Forward	GCCCTGTGGATGACTGAGTA
		Reverse	CAGCCAGGAGAAATCAAACA
Bcl-xL	Z23115.1	Forward	CTATGGGAACAATGCAGCAG
		Reverse	TGGTCATTTCCGACTGAAGA
cIAP1/BIRC2	NM_001166.4	Forward	ATGCAGCTCGAATGAGAACA
		Reverse	AGATTCCCAACACCTCAAGC
cIAP2/BIRC3	NM_001165.4	Forward	GATGGTGGACTCAGGTGTTG
		Reverse	GACGGATGAACTCCTGTCCT
MCL1	NM_021960.4	Forward	GGAGACCTTACGACGGGTT
		Reverse	CGATTTCACATCGTCTTCGT
BAX	NM_001291428.1	Forward	TTGCTTCAGGGTTTCATCC
		Reverse	GACACTCGCTCAGCTTCTTG
BAK1	NM_001188.3	Forward	GCTTCGTGGTCGACTTCAT
		Reverse	CAACAGAACCACACCCAGAA
ATG5	NM_004849.3	Forward	TCAGAAGCTGTTTCGTCCTG
		Reverse	ACATTGGCTCAATTCCATGA
ATG7	NM_006395.2	Forward	GAAGTTGTTTGCTTCCGTGA
		Reverse	TGCCTCCTTTCTGGTTCTTT
ATG9A	NM_001077198.2	Forward	ATCCACTACATGCCTGACCA
		Reverse	CAGGCAGAAGATGAGGATGA
ATG12	NM_004707.3	Forward	CTTCCGCTCTCGAGTGTCTC
		Reverse	TCGCTCTACTGCCCACTTCT
p62/SQSTM1	NM_003900.4	Forward	GAGCAGATGAGGAAGATCGC
		Reverse	CATCTGGGAGAGGGACTCAA
LC3/MAP1LC3A	NM_032514.3	Forward	CCGACCGCTGTAAGGAGGTA
		Reverse	TGGTTCACCAGCAGGAAGA
GAPDH	NM_002046.5	Forward	GCCATCAATGACCCCTTCATTGACC
		Reverse	CGCCTGCTTCACCACCTTCTTGATG
